# Supplementary material for: Reconstructing Reliable Powder Patterns from Spikelets (Q)CPMG NMR Spectra: Simplification of UWNMR Crystallography Analysis
Source: Molecules. 2021 Oct 6;26(19):6051. doi: 10.3390/molecules26196051 (PMC8513071; doi:10.3390/molecules26196051)
Supplement: Supplementary file 1 [file molecules-26-06051-s001.zip]

Archive with 1 entries (1 files):
- molecules-1393461_SI_r1.pdf
